# Supplementary material for: Structure and Function of the Zinc Binding Protein ZrgA from Vibrio cholerae
Source: Int J Mol Sci. 2022 Dec 29;24(1):548. doi: 10.3390/ijms24010548 (PMC9820375; doi:10.3390/ijms24010548)
Supplement: Supplementary file 1 [file ijms-24-00548-s001.zip]

Archive with 1 entries (1 files):
- ijms-2080559-supplementary.pdf
